# Supplementary material for: RpaA Overexpression Enhances Bioluminescence Intensity and Elevates Rhythmic Extracellular Vesicle Yield in Synechococcus elongatus PCC 7942
Source: Life (Basel). 2026 May 25;16(6):885. doi: 10.3390/life16060885 (PMC13301164; doi:10.3390/life16060885)
Supplement: Supplementary file 1 [file life-16-00885-s001.zip]

Archive with 1 entries (1 files):
- life-4307962-supplementary.pdf
